# Supplementary material for: Dual-Functional Peroxidase-Copper Phosphate Hybrid Nanoflowers for Sensitive Detection of Biological Thiols
Source: Int J Mol Sci. 2021 Dec 29;23(1):366. doi: 10.3390/ijms23010366 (PMC8745091; doi:10.3390/ijms23010366)
Supplement: Supplementary file 1 [file ijms-23-00366-s001.zip]

Archive with 1 entries (1 files):
- ijms-1502455-supplementary.pdf
